# Supplementary material for: Divergence in Morris Water Maze-Based Cognitive Performance under Chronic Stress Is Associated with the Hippocampal Whole Transcriptomic Modification in Mice
Source: Front Mol Neurosci. 2017 Aug 30;10:275. doi: 10.3389/fnmol.2017.00275 (PMC5582454; doi:10.3389/fnmol.2017.00275)
Supplement: Supplementary Table S1 — Descriptive statistics of dependent variables. [file Table1.XLSX]

## Sheet: Table S1
Measurements	Group	Size	Mean ± SED	Median	C.I. of Mean	Range	0.25	0.75	p value
Body weight at wk-5	All together	18	24.194 ± 0.68	24.15	1.435	10.4	21.675	26.325	t = 0.919
	High MWM Performance	9	24.822 ± 0.807	24.4	1.86	6.6	22.55	27.25	p = 0.372
	Low MWM Performance	9	23.567 ± 1.103	22.8	2.543	10.4	20.9	25.7
Average body weight	All together	18	22.502 ± 0.6	21.9	1.266	8.9	20.367	24.442	t = 0.705
	High MWM Performance	9	22.931 ± 0.762	21.983	1.758	6.117	21.133	25.367	p = 0.491
	Low MWM Performance	9	22.072 ± 0.95	21.55	2.192	8.9	19.642	24
Body weight change	All together	18	4.917 ± 0.334	4.65	0.704	5.4	3.9	6.1	t = 1.423
	High MWM Performance	9	5.378 ± 0.521	5.3	1.201	5.2	4.25	6.4	p = 0.174
	Low MWM Performance	9	4.456 ± 0.386	4.4	0.889	3.1	3.25	5.45
Mean of MWM1-5days Performance	All together	18	25.361 ± 2.232	25	4.709	26.55	17.188	34.287	t = -11.454
	High MWM Performance	9	16.672 ± 0.913	17.55	2.105	7	13.425	18.975	p = 4.03E-09
	Low MWM Performance	9	34.05 ± 1.212	34.05	2.794	10.15	30.675	37.225
