# Supplementary material for: Divergence in Morris Water Maze-Based Cognitive Performance under Chronic Stress Is Associated with the Hippocampal Whole Transcriptomic Modification in Mice
Source: Front Mol Neurosci. 2017 Aug 30;10:275. doi: 10.3389/fnmol.2017.00275 (PMC5582454; doi:10.3389/fnmol.2017.00275)
Supplement: Supplementary Table S2 — All lists of 111 categories from PANTHER Pathway analysis with significant genes detected by the differential expression analysis. [file Table2.XLSX]

## Sheet: panther_Pathway
#	Category name (Accession)	# genes	Percent of gene hit against total # genes	Percent of gene hit against total # Pathway hits	Total # Genes: 1250, Total # Pathway hits:479
1	Wnt signaling pathway (P00057)	28	0.022	0.058
2	Gonadotropin releasing hormone receptor pathway (P06664)	24	0.019	0.05
3	Inflammation mediated by chemokine and cytokine signaling pathway (P00031)	16	0.013	0.033
4	Heterotrimeric G-protein signaling pathway-Gi alpha and Gs alpha mediated pathway (P00026)	15	0.012	0.031
5	p53 pathway (P00059)	14	0.011	0.029
6	Cadherin signaling pathway (P00012)	14	0.011	0.029
7	Huntington disease (P00029)	12	0.01	0.025
8	Heterotrimeric G-protein signaling pathway-Gq alpha and Go alpha mediated pathway (P00027)	12	0.01	0.025
9	Interleukin signaling pathway (P00036)	11	0.009	0.023
10	Integrin signalling pathway (P00034)	11	0.009	0.023
11	Angiogenesis (P00005)	9	0.007	0.019
12	Alzheimer disease-presenilin pathway (P00004)	9	0.007	0.019
13	CCKR signaling map (P06959)	9	0.007	0.019
14	TGF-beta signaling pathway (P00052)	9	0.007	0.019
15	EGF receptor signaling pathway (P00018)	9	0.007	0.019
16	Apoptosis signaling pathway (P00006)	8	0.006	0.017
17	Ubiquitin proteasome pathway (P00060)	8	0.006	0.017
18	Parkinson disease (P00049)	8	0.006	0.017
19	PDGF signaling pathway (P00047)	8	0.006	0.017
20	p53 pathway feedback loops 2 (P04398)	8	0.006	0.017
21	Dopamine receptor mediated signaling pathway (P05912)	8	0.006	0.017
22	PI3 kinase pathway (P00048)	7	0.006	0.015
23	GABA-B_receptor_II_signaling (P05731)	7	0.006	0.015
24	FGF signaling pathway (P00021)	7	0.006	0.015
25	Alzheimer disease-amyloid secretase pathway (P00003)	6	0.005	0.013
26	De novo purine biosynthesis (P02738)	6	0.005	0.013
27	Endogenous_cannabinoid_signaling (P05730)	6	0.005	0.013
28	Insulin/IGF pathway-protein kinase B signaling cascade (P00033)	6	0.005	0.013
29	Nicotine pharmacodynamics pathway (P06587)	6	0.005	0.013
30	Endothelin signaling pathway (P00019)	6	0.005	0.013
31	Angiotensin II-stimulated signaling through G proteins and beta-arrestin (P05911)	5	0.004	0.01
32	DNA replication (P00017)	5	0.004	0.01
33	Cytoskeletal regulation by Rho GTPase (P00016)	5	0.004	0.01
34	Blood coagulation (P00011)	5	0.004	0.01
35	B cell activation (P00010)	5	0.004	0.01
36	Heme biosynthesis (P02746)	4	0.003	0.008
37	Toll receptor signaling pathway (P00054)	4	0.003	0.008
38	T cell activation (P00053)	4	0.003	0.008
39	Oxidative stress response (P00046)	4	0.003	0.008
40	Nicotinic acetylcholine receptor signaling pathway (P00044)	4	0.003	0.008
41	p38 MAPK pathway (P05918)	4	0.003	0.008
42	Glycolysis (P00024)	4	0.003	0.008
43	Cortocotropin releasing factor receptor signaling pathway (P04380)	4	0.003	0.008
44	Pentose phosphate pathway (P02762)	4	0.003	0.008
45	5HT2 type receptor mediated signaling pathway (P04374)	4	0.003	0.008
46	Axon guidance mediated by netrin (P00009)	3	0.002	0.006
47	Axon guidance mediated by Slit/Robo (P00008)	3	0.002	0.006
48	Muscarinic acetylcholine receptor 2 and 4 signaling pathway (P00043)	3	0.002	0.006
49	Interferon-gamma signaling pathway (P00035)	3	0.002	0.006
50	Insulin/IGF pathway-mitogen activated protein kinase kinase/MAP kinase cascade (P00032)	3	0.002	0.006
51	p53 pathway by glucose deprivation (P04397)	3	0.002	0.006
52	Thyrotropin-releasing hormone receptor signaling pathway (P04394)	3	0.002	0.006
53	Ras Pathway (P04393)	3	0.002	0.006
54	Heterotrimeric G-protein signaling pathway-rod outer segment phototransduction (P00028)	3	0.002	0.006
55	FAS signaling pathway (P00020)	3	0.002	0.006
56	Cell cycle (P00013)	3	0.002	0.006
57	PLP biosynthesis (P02759)	2	0.002	0.004
58	Alpha adrenergic receptor signaling pathway (P00002)	2	0.002	0.004
59	VEGF signaling pathway (P00056)	2	0.002	0.004
60	Formyltetrahydroformate biosynthesis (P02743)	2	0.002	0.004
61	Folate biosynthesis (P02742)	2	0.002	0.004
62	Notch signaling pathway (P00045)	2	0.002	0.004
63	Androgen/estrogene/progesterone biosynthesis (P02727)	2	0.002	0.004
64	Ionotropic glutamate receptor pathway (P00037)	2	0.002	0.004
65	Vitamin B6 metabolism (P02787)	2	0.002	0.004
66	P53 pathway feedback loops 1 (P04392)	2	0.002	0.004
67	Oxytocin receptor mediated signaling pathway (P04391)	2	0.002	0.004
68	Hedgehog signaling pathway (P00025)	2	0.002	0.004
69	Serine glycine biosynthesis (P02776)	2	0.002	0.004
70	Histamine H1 receptor mediated signaling pathway (P04385)	2	0.002	0.004
71	Pyrimidine Metabolism (P02771)	2	0.002	0.004
72	Beta1 adrenergic receptor signaling pathway (P04377)	2	0.002	0.004
73	5HT4 type receptor mediated signaling pathway (P04376)	2	0.002	0.004
74	5HT3 type receptor mediated signaling pathway (P04375)	2	0.002	0.004
75	5HT1 type receptor mediated signaling pathway (P04373)	2	0.002	0.004
76	O-antigen biosynthesis (P02757)	1	0.001	0.002
77	N-acetylglucosamine metabolism (P02756)	1	0.001	0.002
78	Adrenaline and noradrenaline biosynthesis (P00001)	1	0.001	0.002
79	Mannose metabolism (P02752)	1	0.001	0.002
80	Lysine biosynthesis (P02751)	1	0.001	0.002
81	Lipoate_biosynthesis (P02750)	1	0.001	0.002
82	mRNA splicing (P00058)	1	0.001	0.002
83	Transcription regulation by bZIP transcription factor (P00055)	1	0.001	0.002
84	De novo pyrmidine ribonucleotides biosythesis (P02740)	1	0.001	0.002
85	Plasminogen activating cascade (P00050)	1	0.001	0.002
86	De novo pyrimidine deoxyribonucleotide biosynthesis (P02739)	1	0.001	0.002
87	Muscarinic acetylcholine receptor 1 and 3 signaling pathway (P00042)	1	0.001	0.002
88	Metabotropic glutamate receptor group I pathway (P00041)	1	0.001	0.002
89	Metabotropic glutamate receptor group II pathway (P00040)	1	0.001	0.002
90	Synaptic_vesicle_trafficking (P05734)	1	0.001	0.002
91	Ascorbate degradation (P02729)	1	0.001	0.002
92	Metabotropic glutamate receptor group III pathway (P00039)	1	0.001	0.002
93	JAK/STAT signaling pathway (P00038)	1	0.001	0.002
94	Aminobutyrate degradation (P02726)	1	0.001	0.002
95	Adenine and hypoxanthine salvage pathway (P02723)	1	0.001	0.002
96	Acetate utilization (P02722)	1	0.001	0.002
97	Hypoxia response via HIF activation (P00030)	1	0.001	0.002
98	Thiamine metabolism (P02780)	1	0.001	0.002
99	Opioid proopiomelanocortin pathway (P05917)	1	0.001	0.002
100	Sulfate assimilation (P02778)	1	0.001	0.002
101	Opioid prodynorphin pathway (P05916)	1	0.001	0.002
102	Opioid proenkephalin pathway (P05915)	1	0.001	0.002
103	General transcription by RNA polymerase I (P00022)	1	0.001	0.002
104	Salvage pyrimidine deoxyribonucleotides (P02774)	1	0.001	0.002
105	Gamma-aminobutyric acid synthesis (P04384)	1	0.001	0.002
106	Pyridoxal phosphate salvage pathway (P02770)	1	0.001	0.002
107	Purine metabolism (P02769)	1	0.001	0.002
108	Circadian clock system (P00015)	1	0.001	0.002
109	Cholesterol biosynthesis (P00014)	1	0.001	0.002
110	Beta2 adrenergic receptor signaling pathway (P04378)	1	0.001	0.002
111	5-Hydroxytryptamine degredation (P04372)	1	0.001	0.002
