# Supplementary material for: Divergence in Morris Water Maze-Based Cognitive Performance under Chronic Stress Is Associated with the Hippocampal Whole Transcriptomic Modification in Mice
Source: Front Mol Neurosci. 2017 Aug 30;10:275. doi: 10.3389/fnmol.2017.00275 (PMC5582454; doi:10.3389/fnmol.2017.00275)
Supplement: Supplementary Table S3 — Top 20 GO Terms for all modules detected by the WGCNA. [file Table3.XLSX]

## Sheet: GOEnrichmentTable
module	modSize	bkgrModSize	rank	termID	termOntology	termName	enrichmentP	nModGenesInTerm	termDefinition
black	247	243	1	GO:0043548	MF	phosphatidylinositol 3-kinase binding	0.00386532	3	Interacting selectively and non-covalently with a phosphatidylinositol 3-kinase, any enzyme that catalyzes the addition of a phosphate group to an inositol lipid at the 3' position of the inositol ring.
black	247	243	2	GO:0048146	BP	positive regulation of fibroblast proliferation	0.0136541	3	Any process that activates or increases the frequency, rate or extent of multiplication or reproduction of fibroblast cells.
black	247	243	3	GO:1902186	BP	regulation of viral release from host cell	0.0136541	3	Any process that modulates the frequency, rate or extent of viral release from host cell.
black	247	243	4	GO:1902187	BP	negative regulation of viral release from host cell	0.0136541	3	Any process that stops, prevents or reduces the frequency, rate or extent of viral release from host cell.
black	247	243	5	GO:0000932	CC	cytoplasmic mRNA processing body	0.0141942	4	A focus in the cytoplasm where mRNAs may become inactivated by decapping or some other mechanism. mRNA processing and binding proteins are localized to these foci.
black	247	243	6	GO:0003823	MF	antigen binding	0.0141942	4	Interacting selectively and non-covalently with an antigen, any substance which is capable of inducing a specific immune response and of reacting with the products of that response, the specific antibody or specifically sensitized T-lymphocytes, or both. Binding may counteract the biological activity of the antigen.
black	247	243	7	GO:0060271	BP	cilium morphogenesis	0.0147786	7	A process that is carried out at the cellular level and in which the structure of a cilium is organized.
black	247	243	8	GO:0003279	BP	cardiac septum development	0.0247156	2	The progression of a cardiac septum over time, from its initial formation to the mature structure.
black	247	243	9	GO:0019835	BP	cytolysis	0.0247156	2	The rupture of cell membranes and the loss of cytoplasm.
black	247	243	10	GO:0035082	BP	axoneme assembly	0.0247156	2	The assembly and organization of an axoneme, the bundle of microtubules and associated proteins that forms the core of cilia (also called flagella) in eukaryotic cells and is responsible for their movements.
black	247	243	11	GO:0035696	BP	monocyte extravasation	0.0247156	2	The migration of a monocyte from the blood vessels into the surrounding tissue.
black	247	243	12	GO:0048013	BP	ephrin receptor signaling pathway	0.0247156	2	The series of molecular signals generated as a consequence of an ephrin receptor binding to an ephrin.
black	247	243	13	GO:0048384	BP	retinoic acid receptor signaling pathway	0.0247156	2	The series of molecular signals generated as a consequence of a retinoic acid receptor binding to one of its physiological ligands.
black	247	243	14	GO:0060411	BP	cardiac septum morphogenesis	0.0247156	2	The process in which the anatomical structure of a cardiac septum is generated and organized. A cardiac septum is a partition that separates parts of the heart.
black	247	243	15	GO:2000439	BP	positive regulation of monocyte extravasation	0.0247156	2	Any process that activates or increases the frequency, rate or extent of monocyte extravasation.
black	247	243	16	GO:0072546	CC	ER membrane protein complex	0.0247156	2	A transmembrane protein complex that is involved in protein folding in the endoplasmic reticulum. In S. cerevisiae, it has six members: EMC1, EMC2, AIM27, EMC4, KRE27, and EMC6.
black	247	243	17	GO:0004977	MF	melanocortin receptor activity	0.0247156	2	Combining with melanocortin to initiate a change in cell activity.
black	247	243	18	GO:0046875	MF	ephrin receptor binding	0.0247156	2	Interacting selectively and non-covalently with an ephrin receptor.
black	247	243	19	GO:0008026	MF	ATP-dependent helicase activity	0.0285314	5	Catalysis of the reaction: ATP + H2O = ADP + phosphate, to drive the unwinding of a DNA or RNA helix.
black	247	243	20	GO:0000723	BP	telomere maintenance	0.0301787	3	Any process that contributes to the maintenance of proper telomeric length and structure by affecting and monitoring the activity of telomeric proteins and the length of telomeric DNA. These processes includes those that shorten and lengthen the telomeric DNA sequences.
blue	335	330	1	GO:0043198	CC	dendritic shaft	0.000529434	6	Cylindric portion of the dendrite, directly stemming from the perikaryon, and carrying the dendritic spines.
blue	335	330	2	GO:0043405	BP	regulation of MAP kinase activity	0.00127141	7	Any process that modulates the frequency, rate or extent of MAP kinase activity.
blue	335	330	3	GO:0006260	BP	DNA replication	0.00161307	14	The cellular metabolic process in which a cell duplicates one or more molecules of DNA. DNA replication begins when specific sequences, known as origins of replication, are recognized and bound by initiation proteins, and ends when the original DNA molecule has been completely duplicated and the copies topologically separated. The unit of replication usually corresponds to the genome of the cell,…
blue	335	330	4	GO:0061383	BP	trabecula morphogenesis	0.00206233	4	The process of shaping a trabecula in an organ. A trabecula is a small, often microscopic, tissue element in the form of a small beam, strut or rod, which generally has a mechanical function. Trabecula are usually but not necessarily, composed of dense collagenous tissue.
blue	335	330	5	GO:0008150	BP	biological_process	0.00213429	329	Any process specifically pertinent to the functioning of integrated living units: cells, tissues, organs, and organisms. A process is a collection of molecular events with a defined beginning and end.
blue	335	330	6	GO:0032182	MF	ubiquitin-like protein binding	0.00285915	7	Interacting selectively and non-covalently with a small conjugating protein such as ubiquitin or a ubiquitin-like protein.
blue	335	330	7	GO:0043406	BP	positive regulation of MAP kinase activity	0.00427636	6	Any process that activates or increases the frequency, rate or extent of MAP kinase activity.
blue	335	330	8	GO:0009887	BP	organ morphogenesis	0.00524849	25	Morphogenesis of an organ. An organ is defined as a tissue or set of tissues that work together to perform a specific function or functions. Morphogenesis is the process in which anatomical structures are generated and organized. Organs are commonly observed as visibly distinct structures, but may also exist as loosely associated clusters of cells that work together to perform a specific function…
blue	335	330	9	GO:0048489	BP	synaptic vesicle transport	0.00561573	7	The directed movement of substances in synaptic membrane-bounded vesicles within the neuron along the cytoskeleton either toward or away from the neuronal cell body.
blue	335	330	10	GO:1901214	BP	regulation of neuron death	0.00610518	11	Any process that modulates the frequency, rate or extent of neuron death.
blue	335	330	11	GO:0005930	CC	axoneme	0.00623488	5	The bundle of microtubules and associated proteins that forms the core of cilia (also called flagella) in eukaryotic cells and is responsible for their movements.
blue	335	330	12	GO:0019905	MF	syntaxin binding	0.00623488	5	Interacting selectively and non-covalently with a syntaxin, a SNAP receptor involved in the docking of synaptic vesicles at the presynaptic zone of a synapse.
blue	335	330	13	GO:0035265	BP	organ growth	0.00628526	8	The increase in size or mass of an organ. Organs are commonly observed as visibly distinct structures, but may also exist as loosely associated clusters of cells that function together as to perform a specific function.
blue	335	330	14	GO:0043168	MF	anion binding	0.00706986	60	Interacting selectively and non-covalently with anions, charged atoms or groups of atoms with a net negative charge.
blue	335	330	15	GO:0010596	BP	negative regulation of endothelial cell migration	0.00856422	4	Any process that decreases the rate, frequency, or extent of the orderly movement of an endothelial cell into the extracellular matrix to form an endothelium.
blue	335	330	16	GO:0018149	BP	peptide cross-linking	0.00856422	4	The formation of a covalent cross-link between or within protein chains.
blue	335	330	17	GO:0003158	BP	endothelium development	0.00878379	6	The process whose specific outcome is the progression of an endothelium over time, from its formation to the mature structure. Endothelium refers to the layer of cells lining blood vessels, lymphatics, the heart, and serous cavities, and is derived from bone marrow or mesoderm. Corneal endothelium is a special case, derived from neural crest cells.
blue	335	330	18	GO:0070997	BP	neuron death	0.00886013	11	The process of cell death in a neuron.
blue	335	330	19	GO:0001711	BP	endodermal cell fate commitment	0.00971249	3	The cell differentiation process that results in commitment of a cell to become part of the endoderm.
blue	335	330	20	GO:0032786	BP	positive regulation of DNA-templated transcription, elongation	0.00971249	3	Any process that activates or increases the frequency, rate or extent of transcription elongation, the extension of an RNA molecule after transcription initiation and promoter clearance by the addition of ribonucleotides catalyzed by a DNA-dependent RNA polymerase.
brown	154	151	1	GO:0048878	BP	chemical homeostasis	0.00122968	17	Any biological process involved in the maintenance of an internal steady state of a chemical.
brown	154	151	2	GO:0006954	BP	inflammatory response	0.00203463	10	The immediate defensive reaction (by vertebrate tissue) to infection or injury caused by chemical or physical agents. The process is characterized by local vasodilation, extravasation of plasma into intercellular spaces and accumulation of white blood cells and macrophages.
brown	154	151	3	GO:0019229	BP	regulation of vasoconstriction	0.00244096	4	Any process that modulates the frequency, rate or extent of reductions in the diameter of blood vessels.
brown	154	151	4	GO:0006636	BP	unsaturated fatty acid biosynthetic process	0.00341643	3	The chemical reactions and pathways resulting in the formation of an unsaturated fatty acid, any fatty acid containing one or more double bonds between carbon atoms.
brown	154	151	5	GO:0045907	BP	positive regulation of vasoconstriction	0.00341643	3	Any process that activates or increases the frequency, rate or extent of vasoconstriction.
brown	154	151	6	GO:0046456	BP	icosanoid biosynthetic process	0.00341643	3	The chemical reactions and pathways resulting in the formation of icosanoids, any of a group of C20 polyunsaturated fatty acids.
brown	154	151	7	GO:0001965	MF	G-protein alpha-subunit binding	0.00341643	3	Interacting selectively and non-covalently with a G-protein alpha subunit. The alpha subunit binds a guanine nucleotide.
brown	154	151	8	GO:0031532	BP	actin cytoskeleton reorganization	0.00377196	5	A process that is carried out at the cellular level which results in dynamic structural changes to the arrangement of constituent parts of cytoskeletal structures comprising actin filaments and their associated proteins.
brown	154	151	9	GO:0042310	BP	vasoconstriction	0.00451222	4	A decrease in the diameter of blood vessels, especially arteries, usually causing an increase in blood pressure.
brown	154	151	10	GO:1903524	BP	positive regulation of blood circulation	0.00451222	4	Any process that activates or increases the frequency, rate or extent of blood circulation.
brown	154	151	11	GO:0051480	BP	cytosolic calcium ion homeostasis	0.0050213	8	Any process involved in the maintenance of an internal steady state of calcium ions within the cytosol of a cell or between the cytosol and its surroundings.
brown	154	151	12	GO:0042592	BP	homeostatic process	0.00535357	20	Any biological process involved in the maintenance of an internal steady state.
brown	154	151	13	GO:0006874	BP	cellular calcium ion homeostasis	0.00731514	9	Any process involved in the maintenance of an internal steady state of calcium ions at the level of a cell.
brown	154	151	14	GO:1903522	BP	regulation of blood circulation	0.00734221	6	Any process that modulates the frequency, rate or extent of blood circulation.
brown	154	151	15	GO:0042277	MF	peptide binding	0.00734221	6	Interacting selectively and non-covalently with peptides, any of a group of organic compounds comprising two or more amino acids linked by peptide bonds.
brown	154	151	16	GO:0031175	BP	neuron projection development	0.00783854	14	The process whose specific outcome is the progression of a neuron projection over time, from its formation to the mature structure. A neuron projection is any process extending from a neural cell, such as axons or dendrites (collectively called neurites).
brown	154	151	17	GO:0007200	BP	phospholipase C-activating G-protein coupled receptor signaling pathway	0.00792834	3	The series of molecular signals generated as a consequence of a G-protein coupled receptor binding to its physiological ligand, where the pathway proceeds with activation of phospholipase C (PLC) and a subsequent increase in the concentration of inositol trisphosphate (IP3) and diacylglycerol (DAG).
brown	154	151	18	GO:0055074	BP	calcium ion homeostasis	0.0087994	9	Any process involved in the maintenance of an internal steady state of calcium ions within an organism or cell.
brown	154	151	19	GO:0030036	BP	actin cytoskeleton organization	0.00934373	10	A process that is carried out at the cellular level which results in the assembly, arrangement of constituent parts, or disassembly of cytoskeletal structures comprising actin filaments and their associated proteins.
brown	154	151	20	GO:0006376	BP	mRNA splice site selection	0.00951958	2	Selection of a splice site by components of the assembling spliceosome.
greenyellow	50	50	1	GO:0033017	CC	sarcoplasmic reticulum membrane	0.00102971	2	The lipid bilayer surrounding the sarcoplasmic reticulum.
greenyellow	50	50	2	GO:0051279	BP	regulation of release of sequestered calcium ion into cytosol	0.00160018	3	Any process that modulates the frequency, rate or extent of the release into the cytosolic compartment of calcium ions sequestered in the endoplasmic reticulum or mitochondria.
greenyellow	50	50	3	GO:0010880	BP	regulation of release of sequestered calcium ion into cytosol by sarcoplasmic reticulum	0.00302499	2	Any process that modulates the rate, frequency or extent of release of sequestered calcium ion into cytosol by the sarcoplasmic reticulum, the process in which the release of sequestered calcium ion by sarcoplasmic reticulum into cytosol occurs via calcium release channels.
greenyellow	50	50	4	GO:0014808	BP	release of sequestered calcium ion into cytosol by sarcoplasmic reticulum	0.00302499	2	The process in which the release of sequestered calcium ion by sarcoplasmic reticulum into cytosol occurs via calcium release channels.
greenyellow	50	50	5	GO:0036119	BP	response to platelet-derived growth factor	0.00302499	2	Any process that results in a change in state or activity of a cell or an organism (in terms of movement, secretion, enzyme production, gene expression, etc.) as a result of a platelet-derived growth factor stimulus.
greenyellow	50	50	6	GO:0036120	BP	cellular response to platelet-derived growth factor stimulus	0.00302499	2	Any process that results in a change in state or activity of a cell (in terms of movement, secretion, enzyme production, gene expression, etc.) as a result of a platelet-derived growth factor stimulus.
greenyellow	50	50	7	GO:0051280	BP	negative regulation of release of sequestered calcium ion into cytosol	0.00302499	2	Any process that stops, prevents, or reduces the frequency, rate or extent of the release into the cytosolic compartment of calcium ions sequestered in the endoplasmic reticulum or mitochondria.
greenyellow	50	50	8	GO:0051209	BP	release of sequestered calcium ion into cytosol	0.0044004	3	The process in which calcium ions sequestered in the endoplasmic reticulum, Golgi apparatus or mitochondria are released into the cytosolic compartment.
greenyellow	50	50	9	GO:0051282	BP	regulation of sequestering of calcium ion	0.0044004	3	Any process that modulates the frequency, rate or extent of the binding or confining calcium ions such that they are separated from other components of a biological system.
greenyellow	50	50	10	GO:0010523	BP	negative regulation of calcium ion transport into cytosol	0.00592462	2	Any process that decreases the rate of the directed movement of calcium ions into the cytosol of a cell. The cytosol is that part of the cytoplasm that does not contain membranous or particulate subcellular components.
greenyellow	50	50	11	GO:0070296	BP	sarcoplasmic reticulum calcium ion transport	0.00592462	2	The directed movement of calcium ions (Ca2+) into, out of or within the sarcoplasmic reticulum.
greenyellow	50	50	12	GO:0010522	BP	regulation of calcium ion transport into cytosol	0.00728534	3	Any process that modulates the rate of the directed movement of calcium ions into the cytosol of a cell. The cytosol is that part of the cytoplasm that does not contain membranous or particulate subcellular components.
greenyellow	50	50	13	GO:0019933	BP	cAMP-mediated signaling	0.0096702	2	Any intracellular signal transduction in which the signal is passed on within the cell via cyclic AMP (cAMP). Includes production of cAMP, and downstream effectors that further transmit the signal within the cell.
greenyellow	50	50	14	GO:0051208	BP	sequestering of calcium ion	0.0096702	2	The process of binding or confining calcium ions such that they are separated from other components of a biological system.
greenyellow	50	50	15	GO:0045087	BP	innate immune response	0.0100222	5	Innate immune responses are defense responses mediated by germline encoded components that directly recognize components of potential pathogens.
greenyellow	50	50	16	GO:0032609	BP	interferon-gamma production	0.0142061	2	The appearance of interferon-gamma due to biosynthesis or secretion following a cellular stimulus, resulting in an increase in its intracellular or extracellular levels. Interferon-gamma is also known as type II interferon.
greenyellow	50	50	17	GO:0004540	MF	ribonuclease activity	0.0142061	2	Catalysis of the hydrolysis of phosphodiester bonds in chains of RNA.
greenyellow	50	50	18	GO:0060401	BP	cytosolic calcium ion transport	0.0158083	3	The directed movement of calcium ions (Ca2+) into, out of or within the cytosol.
greenyellow	50	50	19	GO:0060402	BP	calcium ion transport into cytosol	0.0158083	3	The directed movement of calcium ions (Ca2+) into the cytosol.
greenyellow	50	50	20	GO:0009056	BP	catabolic process	0.0179447	10	The chemical reactions and pathways resulting in the breakdown of substances, including the breakdown of carbon compounds with the liberation of energy for use by the cell or organism.
grey	94	93	1	GO:0005774	CC	vacuolar membrane	0.00537403	5	The lipid bilayer surrounding the vacuole and separating its contents from the cytoplasm of the cell.
grey	94	93	2	GO:0045921	BP	positive regulation of exocytosis	0.00621688	3	Any process that activates or increases the frequency, rate or extent of exocytosis.
grey	94	93	3	GO:0006903	BP	vesicle targeting	0.0103633	2	The process in which vesicles are directed to specific destination membranes. Targeting involves coordinated interactions among cytoskeletal elements (microtubules or actin filaments), motor proteins, molecules at the vesicle membrane and target membrane surfaces, and vesicle cargo.
grey	94	93	4	GO:0030901	BP	midbrain development	0.0103633	2	The process whose specific outcome is the progression of the midbrain over time, from its formation to the mature structure. The midbrain is the middle division of the three primary divisions of the developing chordate brain or the corresponding part of the adult brain (in vertebrates, includes a ventral part containing the cerebral peduncles and a dorsal tectum containing the corpora quadrigemin…
grey	94	93	5	GO:0045956	BP	positive regulation of calcium ion-dependent exocytosis	0.0103633	2	Any process that activates or increases the frequency, rate or extent of calcium ion-dependent exocytosis.
grey	94	93	6	GO:0050881	BP	musculoskeletal movement	0.0103633	2	The movement of an organism or part of an organism using mechanoreceptors, the nervous system, striated muscle and/or the skeletal system.
grey	94	93	7	GO:0060052	BP	neurofilament cytoskeleton organization	0.0103633	2	A process that is carried out at the cellular level which results in the assembly, arrangement of constituent parts, or disassembly of cytoskeletal structures comprising neurofilaments and their associated proteins.
grey	94	93	8	GO:0005682	CC	U5 snRNP	0.0103633	2	A ribonucleoprotein complex that contains small nuclear RNA U5.
grey	94	93	9	GO:0005689	CC	U12-type spliceosomal complex	0.0103633	2	Any spliceosomal complex that forms during the splicing of a messenger RNA primary transcript to excise an intron; the series of U12-type spliceosomal complexes is involved in the splicing of the majority of introns that contain atypical AT-AC terminal dinucleotides, as well as other non-canonical introns. The entire splice site signal, not just the terminal dinucleotides, is involved in determin…
grey	94	93	10	GO:0019213	MF	deacetylase activity	0.0103633	2	Catalysis of the hydrolysis of an acetyl group or groups from a substrate molecule.
grey	94	93	11	GO:0043765	MF	T/G mismatch-specific endonuclease activity	0.0103633	2	Catalysis of the repair of T/G mismatches arising from deamination of 5-methylcytosine in DNA by nicking double-stranded DNA within the sequence CT(AT)GN or NT(AT)GG next to the mismatched thymidine residue. The incision is mismatch-dependent and strand-specific, in favor of the G-containing strand. The incision serves as a starting point for subsequent excision repair by DNA polymerase I, which …
grey	94	93	12	GO:0044824	MF	retroviral 3' processing activity	0.0103633	2	The catalysis of the removal of two di- or tri-nucleotides from each 3' end of double-stranded viral DNA, exposing recessed 3' hydroxyls.
grey	94	93	13	GO:0005765	CC	lysosomal membrane	0.0160518	4	The lipid bilayer surrounding the lysosome and separating its contents from the cell cytoplasm.
grey	94	93	14	GO:0003714	MF	transcription corepressor activity	0.0186669	3	Interacting selectively and non-covalently with a repressing transcription factor and also with the basal transcription machinery in order to stop, prevent, or reduce the frequency, rate or extent of transcription. Cofactors generally do not bind the template nucleic acid, but rather mediate protein-protein interactions between repressive transcription factors and the basal transcription machiner…
grey	94	93	15	GO:0006476	BP	protein deacetylation	0.0199144	2	The removal of an acetyl group from a protein amino acid. An acetyl group is CH3CO-, derived from acetic [ethanoic] acid.
grey	94	93	16	GO:0007020	BP	microtubule nucleation	0.0199144	2	The process in which tubulin alpha-beta heterodimers begin aggregation to form an oligomeric tubulin structure (a microtubule seed). Microtubule nucleation is the initiating step in the formation of a microtubule in the absence of any existing microtubules ('de novo' microtubule formation).
grey	94	93	17	GO:0045103	BP	intermediate filament-based process	0.0199144	2	Any cellular process that depends upon or alters the intermediate filament cytoskeleton, that part of the cytoskeleton comprising intermediate filaments and their associated proteins.
grey	94	93	18	GO:0045104	BP	intermediate filament cytoskeleton organization	0.0199144	2	A process that is carried out at the cellular level which results in the assembly, arrangement of constituent parts, or disassembly of cytoskeletal structures comprising intermediate filaments and their associated proteins.
grey	94	93	19	GO:0048010	BP	vascular endothelial growth factor receptor signaling pathway	0.0199144	2	Any series of molecular signals initiated by the binding of an extracellular ligand to a vascular endothelial growth factor receptor (VEGFR) located on the surface of the receiving cell, and ending with regulation of a downstream cellular process, e.g. transcription.
grey	94	93	20	GO:0042641	CC	actomyosin	0.0199144	2	Any complex of actin, myosin, and accessory proteins.
magenta	101	99	1	GO:0030851	BP	granulocyte differentiation	0.000256673	3	The process in which a myeloid precursor cell acquires the specialized features of a granulocyte. Granulocytes are a class of leukocytes characterized by the presence of granules in their cytoplasm. These cells are active in allergic immune reactions such as arthritic inflammation and rashes. This class includes basophils, eosinophils and neutrophils.
magenta	101	99	2	GO:0051171	BP	regulation of nitrogen compound metabolic process	0.000649853	32	Any process that modulates the frequency, rate or extent of the chemical reactions and pathways involving nitrogen or nitrogenous compounds.
magenta	101	99	3	GO:0030097	BP	hemopoiesis	0.000771882	12	The process whose specific outcome is the progression of the myeloid and lymphoid derived organ/tissue systems of the blood and other parts of the body over time, from formation to the mature structure. The site of hemopoiesis is variable during development, but occurs primarily in bone marrow or kidney in many adult vertebrates.
magenta	101	99	4	GO:0002521	BP	leukocyte differentiation	0.00115796	9	The process in which a relatively unspecialized hemopoietic precursor cell acquires the specialized features of a leukocyte. A leukocyte is an achromatic cell of the myeloid or lymphoid lineages capable of ameboid movement, found in blood or other tissue.
magenta	101	99	5	GO:0044767	BP	single-organism developmental process	0.00124124	41	A biological process whose specific outcome is the progression of an integrated living unit: an anatomical structure (which may be a subcellular structure, cell, tissue, or organ), or organism over time from an initial condition to a later condition, involving only one organism.
magenta	101	99	6	GO:0002520	BP	immune system development	0.00150619	12	The process whose specific outcome is the progression of an organismal system whose objective is to provide calibrated responses by an organism to a potential internal or invasive threat, over time, from its formation to the mature structure. A system is a regularly interacting or interdependent group of organs or tissues that work together to carry out a given biological process.
magenta	101	99	7	GO:0032502	BP	developmental process	0.00160429	41	A biological process whose specific outcome is the progression of an integrated living unit: an anatomical structure (which may be a subcellular structure, cell, tissue, or organ), or organism over time from an initial condition to a later condition.
magenta	101	99	8	GO:0002573	BP	myeloid leukocyte differentiation	0.00176292	5	The process in which a relatively unspecialized myeloid precursor cell acquires the specialized features of any cell of the myeloid leukocyte lineage.
magenta	101	99	9	GO:0031323	BP	regulation of cellular metabolic process	0.0028516	38	Any process that modulates the frequency, rate or extent of the chemical reactions and pathways by which individual cells transform chemical substances.
magenta	101	99	10	GO:0048856	BP	anatomical structure development	0.00338024	36	The biological process whose specific outcome is the progression of an anatomical structure from an initial condition to its mature state. This process begins with the formation of the structure and ends with the mature structure, whatever form that may be including its natural destruction. An anatomical structure is any biological entity that occupies space and is distinguished from its surround…
magenta	101	99	11	GO:0048869	BP	cellular developmental process	0.00378835	31	A biological process whose specific outcome is the progression of a cell over time from an initial condition to a later condition.
magenta	101	99	12	GO:0019884	BP	antigen processing and presentation of exogenous antigen	0.00407766	2	The process in which an antigen-presenting cell expresses antigen (peptide or lipid) of exogenous origin on its cell surface in association with an MHC protein complex.
magenta	101	99	13	GO:0030852	BP	regulation of granulocyte differentiation	0.00407766	2	Any process that modulates the frequency, rate or extent of granulocyte differentiation.
magenta	101	99	14	GO:0035330	BP	regulation of hippo signaling	0.00407766	2	Any process that modulates the frequency, rate or extent of hippo signaling.
magenta	101	99	15	GO:0045087	BP	innate immune response	0.00412462	8	Innate immune responses are defense responses mediated by germline encoded components that directly recognize components of potential pathogens.
magenta	101	99	16	GO:0002443	BP	leukocyte mediated immunity	0.00555318	5	Any process involved in the carrying out of an immune response by a leukocyte.
magenta	101	99	17	GO:0019222	BP	regulation of metabolic process	0.00626136	40	Any process that modulates the frequency, rate or extent of the chemical reactions and pathways within a cell or an organism.
magenta	101	99	18	GO:0005515	MF	protein binding	0.00674825	55	Interacting selectively and non-covalently with any protein or protein complex (a complex of two or more proteins that may include other nonprotein molecules).
magenta	101	99	19	GO:0007275	BP	multicellular organismal development	0.00695205	33	The biological process whose specific outcome is the progression of a multicellular organism over time from an initial condition (e.g. a zygote or a young adult) to a later condition (e.g. a multicellular animal or an aged adult).
magenta	101	99	20	GO:0048513	BP	organ development	0.00714934	23	Development of a tissue or tissues that work together to perform a specific function or functions. Development pertains to the process whose specific outcome is the progression of a structure over time, from its formation to the mature structure. Organs are commonly observed as visibly distinct structures, but may also exist as loosely associated clusters of cells that work together to perform a …
pink	88	83	1	GO:0006625	BP	protein targeting to peroxisome	0.000150357	3	The process of directing proteins towards the peroxisome, usually using signals contained within the protein.
pink	88	83	2	GO:0072663	BP	establishment of protein localization to peroxisome	0.000150357	3	The directed movement of a protein to a specific location in a peroxisome.
pink	88	83	3	GO:0000790	CC	nuclear chromatin	0.000601701	7	The ordered and organized complex of DNA, protein, and sometimes RNA, that forms the chromosome in the nucleus.
pink	88	83	4	GO:0007031	BP	peroxisome organization	0.00138882	3	A process that is carried out at the cellular level which results in the assembly, arrangement of constituent parts, or disassembly of a peroxisome. A peroxisome is a small, membrane-bounded organelle that uses dioxygen (O2) to oxidize organic molecules.
pink	88	83	5	GO:0051168	BP	nuclear export	0.00266989	3	The directed movement of substances out of the nucleus.
pink	88	83	6	GO:0000791	CC	euchromatin	0.00266989	3	A dispersed and relatively uncompacted form of chromatin.
pink	88	83	7	GO:0047485	MF	protein N-terminus binding	0.00276873	4	Interacting selectively and non-covalently with a protein N-terminus, the end of any peptide chain at which the 2-amino (or 2-imino) function of a constituent amino acid is not attached in peptide linkage to another amino-acid residue.
pink	88	83	8	GO:0015986	BP	ATP synthesis coupled proton transport	0.0028605	2	The transport of protons across a membrane to generate an electrochemical gradient (proton-motive force) that powers ATP synthesis.
pink	88	83	9	GO:0045259	CC	proton-transporting ATP synthase complex	0.0028605	2	A proton-transporting two-sector ATPase complex that catalyzes the phosphorylation of ADP to ATP during oxidative phosphorylation. The complex comprises a membrane sector (F0) that carries out proton transport and a cytoplasmic compartment sector (F1) that catalyzes ATP synthesis by a rotational mechanism; the extramembrane sector (containing 3 a and 3 b subunits) is connected via the d-subunit t…
pink	88	83	10	GO:0000785	CC	chromatin	0.00382015	7	The ordered and organized complex of DNA, protein, and sometimes RNA, that forms the chromosome.
pink	88	83	11	GO:0000792	CC	heterochromatin	0.00449148	3	A compact and highly condensed form of chromatin.
pink	88	83	12	GO:0005720	CC	nuclear heterochromatin	0.00449148	3	A condensed form of chromatin, occurring in the nucleus during interphase, that stains strongly with basophilic dyes. The DNA of heterochromatin is typically replicated at a later stage in the cell-division cycle than euchromatin.
pink	88	83	13	GO:0016363	CC	nuclear matrix	0.00449148	3	The dense fibrillar network lying on the inner side of the nuclear membrane.
pink	88	83	14	GO:0034399	CC	nuclear periphery	0.00449148	3	The portion of the nuclear lumen proximal to the inner nuclear membrane.
pink	88	83	15	GO:0021915	BP	neural tube development	0.00515356	4	The process whose specific outcome is the progression of the neural tube over time, from its formation to the mature structure. The mature structure of the neural tube exists when the tube has been segmented into the forebrain, midbrain, hindbrain and spinal cord regions. In addition neural crest has budded away from the epithelium.
pink	88	83	16	GO:0001843	BP	neural tube closure	0.00690888	3	The last step in the formation of the neural tube, where the paired neural folds are brought together and fuse at the dorsal midline.
pink	88	83	17	GO:0006342	BP	chromatin silencing	0.00690888	3	Repression of transcription by altering the structure of chromatin, e.g. by conversion of large regions of DNA into an inaccessible state often called heterochromatin.
pink	88	83	18	GO:0045814	BP	negative regulation of gene expression, epigenetic	0.00690888	3	Any epigenetic process that stops, prevents or reduces the rate of gene expression.
pink	88	83	19	GO:0060606	BP	tube closure	0.00690888	3	Creation of the central hole of a tube in an anatomical structure by sealing the edges of an epithelial fold.
pink	88	83	20	GO:0008138	MF	protein tyrosine/serine/threonine phosphatase activity	0.00690888	3	Catalysis of the reactions: protein serine + H2O = protein serine + phosphate; protein threonine phosphate + H2O = protein threonine + phosphate; and protein tyrosine phosphate + H2O = protein tyrosine + phosphate.
purple	96	95	1	GO:0071470	BP	cellular response to osmotic stress	0.000226507	3	Any process that results in a change in state or activity of a cell (in terms of movement, secretion, enzyme production, gene expression, etc.) as a result of a stimulus indicating an increase or decrease in the concentration of solutes outside the organism or cell.
purple	96	95	2	GO:0006893	BP	Golgi to plasma membrane transport	0.000865433	3	The directed movement of substances from the Golgi to the plasma membrane in transport vesicles that move from the trans-Golgi network to the plasma membrane, where they fuse and release their contents by exocytosis.
purple	96	95	3	GO:0019915	BP	lipid storage	0.0020669	3	The accumulation and maintenance in cells or tissues of lipids, compounds soluble in organic solvents but insoluble or sparingly soluble in aqueous solvents. Lipid reserves can be accumulated during early developmental stages for mobilization and utilization at later stages of development.
purple	96	95	4	GO:0048708	BP	astrocyte differentiation	0.0020669	3	The process in which a relatively unspecialized cell acquires the specialized features of an astrocyte. An astrocyte is the most abundant type of glial cell. Astrocytes provide support for neurons and regulate the environment in which they function.
purple	96	95	5	GO:0001655	BP	urogenital system development	0.0035932	5	The process whose specific outcome is the progression of the urogenital system over time, from its formation to the mature structure.
purple	96	95	6	GO:0045185	BP	maintenance of protein location	0.0037532	2	Any process in which a protein is maintained in a location and prevented from moving elsewhere. These include sequestration, stabilization to prevent transport elsewhere and the active retrieval of proteins that do move away.
purple	96	95	7	GO:0048821	BP	erythrocyte development	0.0037532	2	The process whose specific outcome is the progression of an erythrocyte over time, from its formation to the mature structure.
purple	96	95	8	GO:0071474	BP	cellular hyperosmotic response	0.0037532	2	Any process that results in a change in state or activity of a cell (in terms of movement, secretion, enzyme production, gene expression, etc.) as a result of detection of, or exposure to, a hyperosmotic environment, i.e. an environment with a higher concentration of solutes than the organism or cell.
purple	96	95	9	GO:0032039	CC	integrator complex	0.0037532	2	A protein complex that stably associates with the C-terminus of RNA polymerase II and mediates 3'-end processing of small nuclear RNAs generated by RNA polymerase II.
purple	96	95	10	GO:0010001	BP	glial cell differentiation	0.00589173	5	The process in which a relatively unspecialized cell acquires the specialized features of a glial cell.
purple	96	95	11	GO:0006892	BP	post-Golgi vesicle-mediated transport	0.0066045	3	The directed movement of substances from the Golgi to other parts of the cell, including organelles and the plasma membrane, mediated by small transport vesicles.
purple	96	95	12	GO:0051287	MF	NAD binding	0.0066045	3	Interacting selectively and non-covalently with nicotinamide adenine dinucleotide, a coenzyme involved in many redox and biosynthetic reactions; binding may be to either the oxidized form, NAD+, or the reduced form, NADH.
purple	96	95	13	GO:0030099	BP	myeloid cell differentiation	0.00736174	5	The process in which a relatively unspecialized myeloid precursor cell acquires the specialized features of any cell of the myeloid leukocyte, megakaryocyte, thrombocyte, or erythrocyte lineages.
purple	96	95	14	GO:0032268	BP	regulation of cellular protein metabolic process	0.00949981	17	Any process that modulates the frequency, rate or extent of the chemical reactions and pathways involving a protein, occurring at the level of an individual cell.
purple	96	95	15	GO:0006970	BP	response to osmotic stress	0.0100988	3	Any process that results in a change in state or activity of a cell or an organism (in terms of movement, secretion, enzyme production, gene expression, etc.) as a result of a stimulus indicating an increase or decrease in the concentration of solutes outside the organism or cell.
purple	96	95	16	GO:0006972	BP	hyperosmotic response	0.0108066	2	Any process that results in a change in state or activity of a cell or an organism (in terms of movement, secretion, enzyme production, gene expression, etc.) as a result of detection of, or exposure to, a hyperosmotic environment, i.e. an environment with a higher concentration of solutes than the organism or cell.
purple	96	95	17	GO:0007628	BP	adult walking behavior	0.0108066	2	The behavior of an adult relating to the progression of that organism along the ground by the process of lifting and setting down each leg.
purple	96	95	18	GO:0010226	BP	response to lithium ion	0.0108066	2	Any process that results in a change in state or activity of a cell or an organism (in terms of movement, secretion, enzyme production, gene expression, etc.) as a result of a lithium (Li+) ion stimulus.
purple	96	95	19	GO:0016180	BP	snRNA processing	0.0108066	2	Any process involved in the conversion of a primary small nuclear RNA (snRNA) transcript into a mature snRNA molecule.
purple	96	95	20	GO:0016441	BP	posttranscriptional gene silencing	0.0108066	2	The inactivation of gene expression by a posttranscriptional mechanism.
red	191	188	1	GO:0006089	BP	lactate metabolic process	0.00178344	3	The chemical reactions and pathways involving lactate, the anion of lactic acid.
red	191	188	2	GO:0032421	CC	stereocilium bundle	0.00178344	3	An actin-based, cross-linked cellular protrusion on the apical surface of auditory and vestibular hair cells. Stereocilium bundles act as mechanosensory organelles by responding to fluid motion or fluid pressure changes.
red	191	188	3	GO:0031056	BP	regulation of histone modification	0.00384078	5	Any process that modulates the frequency, rate or extent of the covalent alteration of a histone.
red	191	188	4	GO:0051250	BP	negative regulation of lymphocyte activation	0.00555306	4	Any process that stops, prevents, or reduces the frequency, rate or extent of lymphocyte activation.
red	191	188	5	GO:0051898	BP	negative regulation of protein kinase B signaling	0.00649104	3	Any process that stops, prevents, or reduces the frequency, rate or extent of protein kinase B signaling, a series of reactions mediated by the intracellular serine/threonine kinase protein kinase B.
red	191	188	6	GO:0050708	BP	regulation of protein secretion	0.00688512	7	Any process that modulates the frequency, rate or extent of the controlled release of a protein from a cell.
red	191	188	7	GO:0043296	CC	apical junction complex	0.00982887	5	A functional unit located near the cell apex at the points of contact between epithelial cells, which in vertebrates is composed of the tight junction, the zonula adherens, and desmosomes and in some invertebrates, such as Drosophila, is composed of the subapical complex (SAC), the zonula adherens and the septate junction. Functions in the regulation of cell polarity, tissue integrity and interce…
red	191	188	8	GO:0006090	BP	pyruvate metabolic process	0.0100566	4	The chemical reactions and pathways involving pyruvate, 2-oxopropanoate.
red	191	188	9	GO:0031333	BP	negative regulation of protein complex assembly	0.0100566	4	Any process that stops, prevents, or reduces the frequency, rate or extent of protein complex assembly.
red	191	188	10	GO:0050707	BP	regulation of cytokine secretion	0.0100566	4	Any process that modulates the frequency, rate or extent of the regulated release of cytokines from a cell.
red	191	188	11	GO:0046034	BP	ATP metabolic process	0.0144197	5	The chemical reactions and pathways involving ATP, adenosine triphosphate, a universally important coenzyme and enzyme regulator.
red	191	188	12	GO:0035065	BP	regulation of histone acetylation	0.0147745	3	Any process that modulates the frequency, rate or extent of the addition of an acetyl group to a histone protein.
red	191	188	13	GO:0014067	BP	negative regulation of phosphatidylinositol 3-kinase signaling	0.0147757	2	Any process that stops, prevents, or reduces the frequency, rate or extent of signal transduction mediated by the phosphatidylinositol 3-kinase cascade.
red	191	188	14	GO:0031670	BP	cellular response to nutrient	0.0147757	2	Any process that results in a change in state or activity of a cell (in terms of movement, secretion, enzyme production, gene expression, etc.) as a result of a nutrient stimulus.
red	191	188	15	GO:0060973	BP	cell migration involved in heart development	0.0147757	2	The orderly movement of a cell from one site to another that will contribute to the progression of the heart over time, from its initial formation, to the mature organ.
red	191	188	16	GO:2000647	BP	negative regulation of stem cell proliferation	0.0147757	2	Any process that stops, prevents or reduces the frequency, rate or extent of stem cell proliferation.
red	191	188	17	GO:0005657	CC	replication fork	0.0147757	2	The Y-shaped region of a replicating DNA molecule, resulting from the separation of the DNA strands and in which the synthesis of new strands takes place. Also includes associated protein complexes.
red	191	188	18	GO:0030134	CC	ER to Golgi transport vesicle	0.0147757	2	A vesicle that mediates transport from the endoplasmic reticulum to the Golgi complex; bears a coat formed of the COPII coat complex proteins; such vesicles found associated with endoplasmic reticulum (ER) membranes at steady state, and are involved in ER to Golgi (anterograde) vesicle transport.
red	191	188	19	GO:0032420	CC	stereocilium	0.0147757	2	An actin-based protrusion from the apical surface of auditory and vestibular hair cells. Bundles of stereocilia act as mechanosensory organelles.
red	191	188	20	GO:0043596	CC	nuclear replication fork	0.0147757	2	The Y-shaped region of a nuclear replicating DNA molecule, resulting from the separation of the DNA strands and in which the synthesis of new strands takes place. Also includes associated protein complexes.
turquoise	215	211	1	GO:0006839	BP	mitochondrial transport	0.000863666	8	Transport of substances into, out of or within a mitochondrion.
turquoise	215	211	2	GO:0097458	CC	neuron part	0.00177063	29	Any constituent part of a neuron, the basic cellular unit of nervous tissue. A typical neuron consists of a cell body (often called the soma), an axon, and dendrites. Their purpose is to receive, conduct, and transmit impulses in the nervous system.
turquoise	215	211	3	GO:0070585	BP	protein localization to mitochondrion	0.00275281	6	A process in which a protein is transported to, or maintained in, a location within the mitochondrion.
turquoise	215	211	4	GO:0072655	BP	establishment of protein localization to mitochondrion	0.00275281	6	The directed movement of a protein to the mitochondrion or a part of the mitochondrion.
turquoise	215	211	5	GO:1903214	BP	regulation of protein targeting to mitochondrion	0.0036096	5	Any process that modulates the frequency, rate or extent of protein targeting to mitochondrion.
turquoise	215	211	6	GO:1903955	BP	positive regulation of protein targeting to mitochondrion	0.0036096	5	Any process that activates or increases the frequency, rate or extent of protein targeting to mitochondrion.
turquoise	215	211	7	GO:0009266	BP	response to temperature stimulus	0.00407738	4	Any process that results in a change in state or activity of a cell or an organism (in terms of movement, secretion, enzyme production, gene expression, etc.) as a result of a temperature stimulus.
turquoise	215	211	8	GO:0009408	BP	response to heat	0.00907968	3	Any process that results in a change in state or activity of a cell or an organism (in terms of movement, secretion, enzyme production, gene expression, etc.) as a result of a heat stimulus, a temperature stimulus above the optimal temperature for that organism.
turquoise	215	211	9	GO:0010821	BP	regulation of mitochondrion organization	0.00951886	7	Any process that modulates the frequency, rate or extent of a process involved in the formation, arrangement of constituent parts, or disassembly of a mitochondrion.
turquoise	215	211	10	GO:0006626	BP	protein targeting to mitochondrion	0.0104837	5	The process of directing proteins towards and into the mitochondrion, usually mediated by mitochondrial proteins that recognize signals contained within the imported protein.
turquoise	215	211	11	GO:0006897	BP	endocytosis	0.0120815	11	A vesicle-mediated transport process in which cells take up external materials or membrane constituents by the invagination of a small region of the plasma membrane to form a new membrane-bounded vesicle.
turquoise	215	211	12	GO:0015631	MF	tubulin binding	0.01298	7	Interacting selectively and non-covalently with monomeric or multimeric forms of tubulin, including microtubules.
turquoise	215	211	13	GO:0010822	BP	positive regulation of mitochondrion organization	0.0148158	6	Any process that increases the frequency, rate or extent of a process involved in the formation, arrangement of constituent parts, or disassembly of a mitochondrion.
turquoise	215	211	14	GO:0007030	BP	Golgi organization	0.0151954	4	A process that is carried out at the cellular level which results in the assembly, arrangement of constituent parts, or disassembly of the Golgi apparatus.
turquoise	215	211	15	GO:1901800	BP	positive regulation of proteasomal protein catabolic process	0.0151954	4	Any process that activates or increases the frequency, rate or extent of proteasomal protein catabolic process.
turquoise	215	211	16	GO:1903052	BP	positive regulation of proteolysis involved in cellular protein catabolic process	0.0151954	4	Any process that activates or increases the frequency, rate or extent of proteolysis involved in cellular protein catabolic process.
turquoise	215	211	17	GO:0016043	BP	cellular component organization	0.018285	74	A process that results in the assembly, arrangement of constituent parts, or disassembly of a cellular component.
turquoise	215	211	18	GO:0006103	BP	2-oxoglutarate metabolic process	0.0186231	2	The chemical reactions and pathways involving oxoglutarate, the dianion of 2-oxoglutaric acid. It is a key constituent of the TCA cycle and a key intermediate in amino-acid metabolism.
turquoise	215	211	19	GO:0014050	BP	negative regulation of glutamate secretion	0.0186231	2	Any process that stops, prevents, or reduces the frequency, rate or extent of the controlled release of glutamate.
turquoise	215	211	20	GO:0022410	BP	circadian sleep/wake cycle process	0.0186231	2	A behavioral process involved in the cycle from wakefulness through an orderly succession of sleep states and stages that occurs on an approximately 24 hour rhythm.
