# Supplementary material for: Divergence in Morris Water Maze-Based Cognitive Performance under Chronic Stress Is Associated with the Hippocampal Whole Transcriptomic Modification in Mice
Source: Front Mol Neurosci. 2017 Aug 30;10:275. doi: 10.3389/fnmol.2017.00275 (PMC5582454; doi:10.3389/fnmol.2017.00275)
Supplement: Supplementary Table S4 — List of upstream regulators identified by the Ingenuity's Upstream regulator Analysis. [file Table4.XLSX]

## Sheet: Sheet0
© 2000-2017 QIAGEN. All rights reserved.
Upstream Regulator	Expr Log Ratio	Molecule Type	Predicted Activation State	Activation z-score	p-value of overlap	Target molecules in dataset	Mechanistic Network
7S NGF		complex			0.02	FOS
BCR (complex)		complex			0.00615	CDC25A,FOS,XBP1
LDL		complex			0.0245	DUSP1,XBP1
L-type Calcium Channel		complex			0.02	FOS
nicotinic acetylcholine receptor		complex			0.0121	FOS
PDGF BB		complex		-1.997	0.000995	DUSP1,FOS,NR4A2,TRIB1
PI3K (complex)		complex			0.0167	DUSP1,FOS,NR4A2
Pka		complex			0.026	FOS,NR4A2
sGC		complex			0.016	FOS
TFIIA		complex			0.00403	FOS
IL1B		cytokine		-1.954	0.041	BTG2,DUSP1,FOS,NR4A2
IL3		cytokine			0.00568	CTTN,FOS
IL5		cytokine			0.0354	CITED2,MKRN3,XBP1	4 (2)
LIF		cytokine			0.0415	FOS,XBP1
MIF		cytokine			0.00693	DUSP1,FOS
TNF		cytokine		-1.09	0.0308	BTG2,CITED2,CTTN,DUSP1,FOS,ICOSLG/LOC102723996,NR4A2
TNFSF13B		cytokine			0.0357	ICOSLG/LOC102723996
APEX1		enzyme			0.024	NCL
B4GALNT1		enzyme			0.00805	FOS
BTRC	1.367	enzyme			0.0121	CTTN
CD38		enzyme			0.0209	CITED2,MKRN3,XBP1
CRY1		enzyme			0.0435	FOS
CRY2		enzyme			0.0396	FOS
CYB5R4		enzyme			0.0396	XBP1
DBH		enzyme			0.024	FOS
DPAGT1		enzyme			0.00403	CTHRC1
EPHX2		enzyme			0.0357	XBP1
GAD1		enzyme			0.00805	FOS
GFER		enzyme			0.0279	NR1I3
GNAO1		enzyme			0.00805	FOS
GNAQ		enzyme			0.02	FOS
GNB1	1.281	enzyme			0.00927	DUSP1,NR4A2
GNB2		enzyme			0.00978	DUSP1,NR4A2
GPNMB		enzyme			0.0357	FOS
HDC		enzyme			0.0474	FOS
HSPA1A/HSPA1B		enzyme			0.000333	FOS,XBP1
ITCH		enzyme			0.000569	FOS,TP63
KLB		enzyme			0.016	FOS
KMT5B		enzyme			0.016	DUSP1
MFN2	1.432	enzyme			0.024	XBP1
NDUFA13		enzyme			0.016	CTTN
NSD2		enzyme			0.024	FOS
OGG1		enzyme			0.0121	NCL
PDE3A		enzyme			0.02	DUSP1
PDE4B		enzyme			0.0318	DUSP1
PDE6B		enzyme			0.00403	FOS
PTGS2		enzyme			0.00839	DUSP1,FOS,NR4A2
RHOA		enzyme			0.0474	FOS
SNCA		enzyme			0.0217	CBLN4,CTHRC1,NR4A2
TH		enzyme			0.00403	FOS
WWP1		enzyme			0.00805	TP63
YWHAZ		enzyme			0.0357	XBP1
ADCYAP1R1		g-protein coupled receptor			0.0279	FOS
ADORA2A		g-protein coupled receptor			0.0105	DUSP1,FOS,NR4A2
ADRA1A		g-protein coupled receptor			0.000904	DUSP1,FOS,NR4A2
ADRA1B	1.412	g-protein coupled receptor			0.000745	DUSP1,FOS,NR4A2
ADRA1D		g-protein coupled receptor			0.000849	DUSP1,FOS,NR4A2
ADRB3		g-protein coupled receptor			0.0318	FOS
AGTR1	1.265	g-protein coupled receptor			0.0474	FOS
Agtr1b		g-protein coupled receptor			0.016	FOS
CALCR		g-protein coupled receptor			0.016	FOS
CYSLTR1		g-protein coupled receptor			0.00805	FOS
DRD1		g-protein coupled receptor			0.0279	FOS
DRD3		g-protein coupled receptor			0.016	FOS
F2R		g-protein coupled receptor			0.0474	FOS
F2RL3		g-protein coupled receptor			0.0121	FOS
GCGR		g-protein coupled receptor			0.0435	DUSP1
GLP1R		g-protein coupled receptor			0.016	FOS
GPER1		g-protein coupled receptor			0.0318	FOS
GRM5		g-protein coupled receptor			0.016	FOS
MC4R		g-protein coupled receptor			0.0396	FOS
OPRK1		g-protein coupled receptor			0.016	FOS
OXTR		g-protein coupled receptor			0.024	FOS
PTGER1		g-protein coupled receptor			0.024	FOS
SSTR2	1.756	g-protein coupled receptor			0.024	FOS
TACR1		g-protein coupled receptor			0.024	FOS
ADRA1		group			0.0121	FOS
ADRB		group			0.0279	FOS
ERK		group			0.0108	CTTN,DUSP1,FOS
G protein alpha		group			0.00403	FOS
Gpcr		group			0.00805	FOS
Histone h3		group			0.0434	FOS,SNUPN,TBX15,TRIB1
MSK1/2		group			1.61e-05	DUSP1,FOS
Muscarinic cholinergic receptor		group			0.02	FOS
Nos		group			0.024	FOS
P38 MAPK		group			0.0339	DUSP1,FOS,TRIB1
p70 S6k		group			0.02	ICOSLG/LOC102723996
Pkc(s)		group			0.0493	FOS,NR4A2
Pkg		group			0.0357	FOS
potassium channel		group			0.00805	FOS
SERCA		group			0.024	BTG2
STAT5a/b		group			0.0181	CDC25A,DUSP1
EGF		growth factor			0.0317	DUSP1,FOS
FGF14		growth factor			0.00403	FOS
NTF4		growth factor			0.00805	FOS
PDGFB		growth factor			0.0279	FOS
VEGFC		growth factor			0.02	CTTN
CACNA1C		ion channel			0.02	ENO1
GABRG2		ion channel			0.00805	FOS
ITPR1		ion channel			0.0279	FOS
KCNJ2		ion channel			0.0121	FOS
RYR2		ion channel			0.00403	CAPN10
SCN1B	1.596	ion channel			0.00403	FOS
SCN7A		ion channel			0.00403	FOS
TRPV1		ion channel			0.024	FOS
ABL1		kinase			0.0396	TP63
ACVR1C		kinase			0.0279	FOS
ARAF		kinase			0.00805	FOS
CAMK2A		kinase			0.00805	FOS
CDK1		kinase			0.016	XBP1
CDK5		kinase			0.0396	XBP1
CSNK2A1		kinase			0.0279	TP63
DLG4		kinase			0.0121	FOS
EIF2AK3		kinase			0.00493	BTG2,SIAH2,XBP1
EPHB1	1.329	kinase			0.0396	FOS
FGFR4		kinase			0.0474	FOS
GRK2		kinase			0.02	FOS
IRAK4		kinase			0.0326	BTG2,FOS
JAK2		kinase			0.0378	CDC25A,FOS
MAP2K1		kinase			0.00609	DUSP1,FOS
MAP3K14		kinase			0.0136	ICOSLG/LOC102723996,XBP1
MAPK13		kinase			0.0474	CITED2
MAPK14		kinase			0.0434	DUSP1,FOS
MAPK8		kinase			0.00309	DUSP1,FOS,WNT6
MST1R		kinase			0.02	FOS
NEK6	1.798	kinase			0.0357	CITED2
NTRK1		kinase			0.0357	FOS
PRKAR1A		kinase			0.0357	NR4A2
PRKAR2B		kinase			0.0357	FOS
RAF1		kinase			0.00529	CDC25A,FOS
RPS6KA3		kinase			0.0318	FOS
RPS6KA4		kinase			0.000709	DUSP1,FOS
RPS6KA5		kinase			0.00142	DUSP1,FOS
SRC		kinase			0.00783	DUSP1,FOS
miR-451a (and other miRNAs w/seed AACCGUU)		mature microrna			0.0318	FBXO33
miR-503-5p (miRNAs w/seed AGCAGCG)		mature microrna			0.00805	CDC25A
miR-574-3p (miRNAs w/seed ACGCUCA)		mature microrna			0.00403	TP63
miR-92a-3p (and other miRNAs w/seed AUUGCAC)		mature microrna			0.0474	TP63
let-7		microrna			0.0108	BTG2,TRIB1
mir-101		microrna			0.0121	DUSP1
mir-127		microrna			0.0474	DUSP1
mir-196		microrna			0.00805	FOS
mir-203		microrna			0.02	TP63
mir-322		microrna			0.02	CDC25A
mir-503		microrna			0.016	CDC25A
mir-574		microrna			0.00403	TP63
ADM	1.509	other			0.0435	FOS
AGR2		other			0.02	FOS
CDK5R2		other			0.0121	FOS
CST3		other			0.0318	FOS
DAB2		other			0.02	FOS
DEF6		other			0.02	FOS
DESI2		other			0.02	CDC25A
DYNLL1		other			0.016	FOS
ERVW-1		other			0.024	XBP1
EWSR1		other			0.016	FOS
FANCD2		other			0.016	TP63
GAL		other			0.024	FOS
GALP		other			0.00805	FOS
Gcg		other			0.00403	FOS
GCG		other			0.016	FOS
GRAP		other			0.00805	FOS
Hist1h1a		other			0.0473	FOS,ICOSLG/LOC102723996
HIST1H1T		other			0.0473	FOS,ICOSLG/LOC102723996
Hspa1b		other			0.00805	FOS
IAPP		other			0.02	FOS
KISS1		other			0.0396	FOS
MAPK8IP1		other			0.00805	FOS
MAPK8IP2		other			0.00805	FOS
MTBP	1.27	other			0.02	NCL
NOD1		other			0.0279	DUSP1
Nrg1		other			0.00805	FOS
NTS		other			0.00403	FOS
OSTM1		other			0.0435	FOS
PELP1		other			0.00403	FOS
PENK		other			0.00805	SCN9A
PROK2		other			0.02	CDC25A
RBM24		other			0.00403	TP63
SBDS		other			0.0493	CPLX1,FOS
SELENOS		other			0.0396	XBP1
SFN		other			0.0474	BTG2
SFTPA2		other			0.00805	XBP1
SH3KBP1		other			0.0279	XBP1
STXBP4		other			0.00805	TP63
TICAM2	2.583	other			0.0474	ICOSLG/LOC102723996
TMBIM6		other			0.0279	XBP1
TMEM184A		other			0.00403	DUSP1
TOR2A		other			0.0121	FOS
TRAF4		other			0.02	TP63
UCN		other			0.016	FOS
USE1		other			0.016	XBP1
XPA		other			0.00805	FOS
ATXN7		peptidase			0.02	ARR3
PLAT		peptidase			0.0396	FOS
DUSP4		phosphatase			0.02	DUSP1
PPP1R1B		phosphatase			0.0318	FOS
PTEN		phosphatase			0.00283	BTG2,CDC25A,FOS,NR4A2
CBX3		transcription regulator			0.0357	CDC25A
CBX5	1.765	transcription regulator			0.024	CDC25A
CEBPA		transcription regulator		-0.277	0.000714	BTG2,FOS,NR4A2,SBSN,TP63,TRIB1
CREB1		transcription regulator		-1.969	0.00207	BTG2,FOS,NR4A2,SIAH2
CREB3		transcription regulator			0.0396	XBP1
CREBBP		transcription regulator			0.0296	DUSP1,FOS,NR4A2,TBX15
CREM		transcription regulator		-1.982	0.000407	BTG2,FOS,NR4A2,SIAH2
E2F1		transcription regulator			0.00613	CDC25A,CITED2,DUSP1,FOS,NCL
E2F4		transcription regulator			0.0306	CDC25A,KHDRBS1,NCL
E2F6	1.446	transcription regulator			0.0167	CDC25A,STAG3
ELK3		transcription regulator			0.016	FOS
EPAS1		transcription regulator			0.00927	CITED2,ENO1
GRHL2		transcription regulator			0.00186	MCIDAS,TP63
HIVEP2		transcription regulator			0.016	FOS
ILF2		transcription regulator			0.00403	FOS
ILF3	1.543	transcription regulator			0.00805	FOS
KIDINS220		transcription regulator			0.02	FOS
KLF5		transcription regulator			0.0474	DUSP1
MAX		transcription regulator			0.023	CDC25A,NCL
MED14		transcription regulator			0.016	DUSP1
MEF2A		transcription regulator			0.0357	FOS
NKX3-1		transcription regulator			0.0148	BTG2,FOS
POU2F2		transcription regulator			0.0378	ENO1,XBP1
POU4F3		transcription regulator			0.00403	FOS
PRDM1		transcription regulator			0.00927	FOS,XBP1
RBPJ		transcription regulator			0.0317	DUSP1,FOS
RELA		transcription regulator			0.0473	CITED2,FOS,TP63
TBPL1		transcription regulator			0.00805	FOS
TBR1		transcription regulator			0.016	NR4A2
TEAD1		transcription regulator			0.024	TP63
TEAD3		transcription regulator			0.00805	TP63
WT1		transcription regulator			0.0225	BTG2,NCSTN,NR4A2
YAP1		transcription regulator			0.0065	DIAPH3,TP63
YY1		transcription regulator			0.0467	BTG2,FOS,MKRN3
CD74		transmembrane receptor			0.0318	TP63
CD86		transmembrane receptor			0.00353	ICOSLG/LOC102723996,XBP1
CHRNA5		transmembrane receptor			0.00403	TP63
CSF2RA		transmembrane receptor			0.0396	FOS
CSF2RB		transmembrane receptor			0.0474	FOS
CSF3R		transmembrane receptor			0.0318	FOS
IL11RA		transmembrane receptor			0.00403	FOS
IL2RB		transmembrane receptor			0.0318	FOS
TLR3		transmembrane receptor			0.00819	DUSP1,FOS,SCN9A,TP63
TLR9		transmembrane receptor			0.0379	DUSP1,SCN9A,XBP1
TREM1		transmembrane receptor			0.039	GIPR,NR4A2,SNUPN
AFP		transporter			0.0279	FOS
APOA4		transporter			0.02	FOS
ATP1A2		transporter			0.00805	FOS
ATP2B2		transporter			0.024	XBP1
RAMP3		transporter			0.00403	FOS
