# Supplementary material for: Divergence in Morris Water Maze-Based Cognitive Performance under Chronic Stress Is Associated with the Hippocampal Whole Transcriptomic Modification in Mice
Source: Front Mol Neurosci. 2017 Aug 30;10:275. doi: 10.3389/fnmol.2017.00275 (PMC5582454; doi:10.3389/fnmol.2017.00275)
Supplement: Supplementary Table S5 — The overall summary of alternative splicing events and results of Exact tests. [file Table5.XLSX]

## Sheet: S10
Event type		# Genes		# Total Events		Events / Gene
		High MWM performance Group	Low MWM performance group	High MWM performance Group	Low MWM performance group	High MWM performance Group	Low MWM performance group
Exon Skipping		1892	1862	2929	2886	1.55	1.55
Alternative 3' Splice Site		1206	1217	1416	1439	1.17	1.18
Alternative 5' Splice Site		912	901	1055	1060	1.16	1.18
Intron Retention		898	927	1255	1306	1.4	1.41
Exact test	X-squared	0.81714		1.4336		9.8139e-05
	degree of freedom (df)	3		3		3
	p value	0.8454		0.6977		1*
* p value from Fisher's Exact Test = 1
