# Supplementary material for: Divergence in Morris Water Maze-Based Cognitive Performance under Chronic Stress Is Associated with the Hippocampal Whole Transcriptomic Modification in Mice
Source: Front Mol Neurosci. 2017 Aug 30;10:275. doi: 10.3389/fnmol.2017.00275 (PMC5582454; doi:10.3389/fnmol.2017.00275)
Supplement: Supplementary Table S6 — List of 122 genes that were identified in the 15 most enriched GO biological process terms (See the Table 1). [file Table6.XLSX]

## Sheet: Sheet1
Lists of genes in the 15 most enriched GO biological process terms
GO biological process complete (GO Accession)	# of genes identified	Gene Symbols
negative regulation of cell projection organization (GO:0031345)	13	Gorasp1, Tlx2, Draxin, Sema6b, Sema4c, Gak, Cdkl3, Sfpq, Ccr5, Sez6, Dab2, Mag, Wnt5a
negative regulation of neuron projection development (GO:0010977)
innate immune response (GO:0045087)	35	Tgtp1, Trim59, Ereg, Lcn2, Adam15, Ifit3, Tgtp1, Btk, Pglyrp1, Eprs, Ago1, Il12rb1, Trim35, Cd180, Itk, Pml, Chid1, Polr3f, Fcn1, Fcgr1, Tnfaip8l2, Cd1d1, Ecsit, Cd14, Ccl22, Ikbke, C1sa, Cxcl16, Ifit2, Gbp4, Trim8, Tsr1, Trim25, Slpi, Cerk, Lck, Wnt5a, Fcer1g
cellular response to light stimulus (GO:0071482)	8	Casp9, Trpm1, Rp1, Triap1, Mc1r, Mapk9, Bax, Eif2ak4
cellular response to UV (GO:0034644)	6	Casp9, Triap1, Mc1r, Mapk9, Bax, Eif2ak4
activation of cysteine-type endopeptidase activity (GO:0097202)	11	Casp9, Mtch1, Apaf1, Pml, Pparg, Cdkn1b, Tsr1, Mapk9, Bax, Xdh, Ctsh, Lck
activation of cysteine-type endopeptidase activity involved in apoptotic process (GO:0006919)
carbohydrate homeostasis (GO:0033500)	10	Slc2a4, Icam1, Pomc, Ffar2, Pmch, Ncoa5, Pparg, Gas6, Ern1, Slc8b1
glucose homeostasis (GO:0042593)
zymogen activation (GO:0031638)	12	Plat, Casp9, Mtch1, Apaf1, Pml, Pparg, Cdkn1b, Tsr1, Mapk9, Bax, Xdh, Ctsh, Lck
negative regulation of developmental growth (GO:0048640)	8	Stk3, Draxin, Cxadr, Sema6b, Sema4c, Cdkl3, Ccr5, Wnt5a
regulation of type I interferon production (GO:0032479)	4	Polr3f, Ppm1b, Cd14, Gbp4
negative regulation of cytokine secretion (GO:0050710)	5	Rgcc, Pml, Btn2a2, Gas6, Tsr1, Bank1
regulation of cell cycle arrest (GO:0071156)	7	Bin1, Rgcc, Pml, Rassf1, Pkd2, Mybbp1a, Tsr1, Rnf112
positive regulation of programmed cell death (GO:0043068)	55	Prkdc, Mllt11, Pdcd5, Bin1, Casp9, Fam163b, Ptgis, Rxra, Mtch1, Notch2, Ncoa1, Stk3, Rgcc, Camk2d, Adm, Atf3, Ctnnbl1, Rbm5, Apaf1, Trim35, Id3, Pml, Ntsr1, Sfpq, Msx1, Pea15, Ptrh2, Boc, Pparg, Ccr5, Dusp6, Ctla4, Ltbr, Atf2, Cdkn1b, Ing2, Ifit2, Bcl2l14, Prkci, Degs1, Mybbp1a, Tsr1, Apopt1, Ercc3, Tnfrsf12a, Mapk9, Jmy, Tsc22d1, Ctnnb1, Vipas39, Bax, Inca1, Fis1, Rbck1, Nos3, Xdh, Ctsh, Lck, Wn…
