# Supplementary material for: Divergence in Morris Water Maze-Based Cognitive Performance under Chronic Stress Is Associated with the Hippocampal Whole Transcriptomic Modification in Mice
Source: Front Mol Neurosci. 2017 Aug 30;10:275. doi: 10.3389/fnmol.2017.00275 (PMC5582454; doi:10.3389/fnmol.2017.00275)
Supplement: Supplementary Table S8 — Lists of Literatures for identified genes. [file Table8.XLSX]

## Sheet: Sheet1
Ensembl ID (Gene Symbol, # article hits)	Brief Literature Review Pubmed Search term: gene symbol/name AND (neuron OR synapse OR hippocampus OR brain OR memory OR behaviors OR cognition)	Reference
ENSMUSG00000021250 (Fos, 852)	search term: "Fos" AND hippocampus AND (memory OR behaviors OR cognition), only 200 articles were reviewed. 1. Differential expression of immediate early genes Zif268 and c-Fos in the hippocampus and prefrontal cortex following spatial learning and glutamate receptor antagonism 2. 90 min after the retention test, c-Fos-positive neurons were significantly fewer in the CA1s of a-FMHis-treated rats …	1. Farina & Commins, Behav Brain Res. 2016 2. Fabbri et al., Proc Natl Acad Sci U S A. 2016 3. Saunderson et al., Saunderson 4. Rusconi et al., Proc Natl Acad Sci U S A. 2016 5. Al Abed et al., Psychoneuroendocrinology. 2016 6. Kádár et al., Neurobiol Learn Mem. 2016 7. Wang et al., J Chem Neuroanat. 2016 8. Ieraci et al., Neural Plast. 2016 9. Trujillo et al., Stress. 2016 10. Shu et al., Mol Ne…
ENSMUSG00000026234 (Ncl, 87)	searched by "nucleolin" instead of gene symbol 1. Nucleolin (NCL) is highly expressed in several types of cancer. Nucleolin antagonist triggers autophagic cell death in human glioblastoma primary cells and decreased in vivo tumor growth in orthotopic brain tumor model. 2. Nucleolin expression was increased in glioblastoma and they were associated with a network related to tumor progression. 3. Su…	1. Benedetti et al., Oncotarget. 2015 2. Gimenez et al., BMC Cancer. 2015 3. Taha et al., PLoS One. 2014 4. Alvarez et al., Biochem Biophys Res Commun. 2003 5. Dranovsky et al., Neurobiol Aging. 2001
ENSMUSG00000039942 (Ptger4, 62)	1. This gene encodes an RNA-binding protein that has been reported to be significantly dysregulated in individuals with schizophrenia. The region of maternal association on chromosome 5 falls between the PTGER4 and DAB2 genes, in a region previously implicated in autism and ADHD 2. The prostaglandin E2 E-prostanoid 4 receptor exerts anti-inflammatory effects in brain innate immunity in hippocampu…	1. Nudel et al., Genes Brain Behav. 2014 2. Shi et al., J Immunol. 2010 3. Whittier et al., Acta Neuropathol Commun. 2013 4. Ahmad et al., Brain Res. 2005 5. Woodhams et al., Eur J Pain. 2007 6. Hori et al., Neuroscience. 2009
ENSMUSG00000063524 (Eno1, 50)	1. Glioblastomas with copy number gains in EGFR and RNF139 show increased expressions of carbonic anhydrase genes transformed by ENO1 2. Effects of α-enolase (ENO1) over-expression on malignant biological behaviors of AGS cells 3. We think that phenylketonuria (PKU) brain dysfunction also depends on reduced Syn2 and Dpysl2 levels, increased Glu2/3 and NR1 levels, and decreased Pkm, Ckb, Pgam1 and…	1. Beckner et al., BBA Clin. 2015 2. Liu et al., Int J Clin Exp Med. 2015 3. Imperlini et al., J Neurochem. 2014 4. Song et al., Mol Cancer. 2014 5. Yoshida et al., Hum Cell. 2013 6. Butterfield et al., Neurobiol Dis. 2006 7. Poon et al., Neurobiol Dis. 2005
ENSMUSG00000031078 (Cttn, 44)	1. Overexpression of MTSS1 in U-87 MG cells exhibited inhibited glioma cell growth, colony formation, migration and invasion. High MTSS1 expression in U-87 MG reduced expression of CTTN. 2. Rac GEF Dock4 interacts with cortactin to regulate dendritic spine formation 3. heavy alcohol consumption was significantly associated with somatic copy-number alterations (SCNAs) of oncogenes/oncosuppressors,…	1. Zhang & Qi, J Neurooncol. 2015 2. Ueda et al., Mol Biol Cell. 2013 3. Urashima et al., PLoS One. 2013 4. Decourt et al., Brain Res Dev Brain Res. 2005 5. Kempiak et al., J Biol Chem. 2005 6. Racz & Weinberg, J Neurosci. 2004 7. Lauri et al., J Neurosci. 1999
ENSMUSG00000032477 (Cdc25a, 39)	1. deregulated Cdk5 directly phosphorylates Cdc25A, Cdc25B and Cdc25C at multiple sites, which not only increases their phosphatase activities but also facilitates their release from 14-3-3 inhibitory binding. Cdc25A, Cdc25B and Cdc25C in turn activate Cdk1, Cdk2 and Cdk4 kinases causing neuronal death 2. only CDC25A is expressed in domains where neural progenitors undergo proliferative self-rene…	1. Chang et al., J Cell Sci. 2012 2. Peco et al., Development. 2012 3. Yamashita et al., J Neurooncol. 2010 4. Zhang et al., J Neurochem. 2010 5. Zhang et al., J Neurosci. 2006
ENSMUSG00000038496 (Slc19a3, 37)	Leigh syndrome (3); Leigh-like syndrome (4) 1. Stress-induced upregulation of SLC19A3 2. SLC19A3 is statistically significant association with age at onset of late-onset Alzheimer's disease 3. the onset of Wernicke's encephalopathy 4. Infantile Leigh-like syndrome caused by SLC19A3 mutations 5. Stress-induced upregulation of SLC19A3 is impaired in biotin-thiamine-responsive basal ganglia disease …	1. Schänzer et al., Brain Pathol. 2014 2. Saad et al., Genes Brain Behav. 2015 3. Zhang et al., Drug Metab Dispos. 2014 4. Haak et al., Brain. 2014 5. Schänzer et al., Brain Pathol. 2014 6. Vernau et al., Brain Pathol. 2015 7. Sweet & Zastre. Int J Vitam Nutr Res. 2013 8. Srinivasan et al., PLoS One. 2013 9. Subramanya et al., Am J Physiol Gastrointest Liver Physiol. 2011 10. Subramanya et al., A…
ENSMUSG00000000732 (Icosl, 30)	1. We found HBEC to express MHC II, CD40 and ICOSL, key molecules for antigen presentation and co-stimulation 2. ICOS ligation recruits the p50alpha PI3K regulatory subunit to the immunological synapse in T cells 3. Expression of the B7-related molecule ICOSL by human glioma cells in vitro and in vivo. ICOSL expression is upregulated by the inflammatory cytokine, tumor necrosis factor-alpha (TNF-…	1. Wheway et al., PLoS One. 2013 2. Fos et al., J Immunol. 2008 3. Schreiner et al., Glia. 2003
ENSMUSG00000028790 (Khdrbs1, 24)	1. RNA-binding protein Sam68 controls synapse number and local β-actin mRNA metabolism in dendrites 2. SAM68 regulates neuronal activity-dependent alternative splicing of neurexin-1 3. Sam68 regulates a set of alternatively spliced exons during neurogenesis	1. Klein et al., Proc Natl Acad Sci U S A. 2013 2. Iijima et al., Cell. 2011 3. Chawla et al., Mol Cell Biol. 2009
ENSMUSG00000030406 (Gipr, 20)	1. the GIPR KO mice fed a high-fat diet exhibited no reduction in the hippocampal expression of synaptophysin expression, however, the GIPR KO mice fed a standard rodent maintenance diet exhibited reduced hippocampal expression of mTOR compared with the WT controls. 2. GIPR KO mice also showed impaired synaptic plasticity in paired-pulse facilitation and a block of long-term potentiation in area …	1. Lennox et al., Mol Med Rep. 2015 2. Faivre et al., J Neurophysiol. 2011 3. Figueiredo et al., Peptides. 2011 4. Buhren et al., J Neurosci Res. 2009 5. Ambati et al., Physiol Res. 2011 6. Occhi et al., J Neuroendocrinol. 2011 7. Isken et al., Am J Physiol Endocrinol Metab. 2008
ENSMUSG00000033227 (Wnt6, 17)
ENSMUSG00000075316 (Scn9a, 16)	Search term: "Scn9a" AND (neuron OR synapse OR hippocampus OR brain) AND (memory OR behaviors OR cognition) 1. Nav1.7 was up-regulated in spinal dorsal root ganglia (DRG) of rats with diabetic neuropathy 2. Global Nav1.7 knockout mice recapitulate the phenotype of human congenital indifference to pain 3. Loss-of-function mutations in sodium channel Nav1.7 cause anosmia	1. Huang et al., Neurochem Int. 2014 2. Gingras et al., PLoS One. 2014 3. Weiss et al., Nature. 2011
ENSMUSG00000021775 (Nr1d2, 15)	1. The nuclear receptors REV-ERB-α and REV-ERB-β have an integral role in regulating the expression of core clock proteins driving rhythms in activity and metabolism. These results indicate that synthetic REV-ERB ligands that pharmacologically target the circadian rhythm may be beneficial in the treatment of sleep disorders as well as metabolic diseases. 2. we demonstrate that synthetic ligands t…	1. Solt et al., Nature. 2012 2. Banerjee et al., Nat Commun. 2014
ENSMUSG00000003458 (Ncstn, 14)	Alzheimer's disease (9) 1. A strategy focused on MAPT, APP, NCSTN and BACE1 to build blood classifiers for Alzheimer's disease 2. Conditional inactivation of nicastrin restricts amyloid deposition in an Alzheimer's disease mouse model 3. A novel alternative splice variant of nicastrin and its implication in Alzheimer disease. the expression of NCSTN-DeltaE16 transcript may confer some additional …	1. Herrera-Rivero et al., J Theor Biol. 2015 2. Sesele et al., Aging Cell. 2013 3. Mitsuda et al., Life Sci. 2006 4. Deary et al., Neurosci Lett. 2005
ENSMUSG00000070527 (Mkrn3, 14)	Puberty (4); Prader-Willi syndrome (8); etc (2) 1. the fundamental role of this gene in the suppression of the hypothalamic GnRH neurons (precocious puberty) 2. New causes of central precocious puberty 3 & 4. associated with Prader-Willi syndrome	1. Neocleous et al., Clin Endocrinol (Oxf). 2016 2. Bulcao Macedo et al., Neuroendocrinology. 2014 3. Schüle et al., BMC Med Genet. 2005 4. Chai et al., Mamm Genome. 2001
ENSMUSG00000005677 (Nr1i3, 13)	1. decreased food consumption in the Nrli3(-/-) mice 2. Expression of NR1I3 in mouse lung tumors induced by the tobacco-specific nitrosamine 4-(methylnitrosamino)-4-(3-pyridyl)-1-butanone	1. Wahlang et al., Toxicol Sci. 2016 2. Fukumasu et al., Braz J Med Biol Res. 2015
ENSMUSG00000054196 (Cthrc1, 11)	1. Compared to wildtypes, Cthrc1 null mice had similar body weights but significantly reduced energy expenditure, decreased lean mass, and increased fat mass, especially visceral fat. In the brain, Cthrc1 expression was most prominent in neurons of thalamic and hypothalamic nuclei with evidence for secretion into the circulation in the median eminence. 2. Cthrc1 is a negative regulator of myelina…	1. Stohn et al., Obesity (Silver Spring). 2015 2. Apra et al., Glia. 2012
ENSMUSG00000060890 (Arr3, 9)	1. arrestin3 (arr3) knockout mice are incapable of internalizing D(2) receptors. 2. G protein-coupled receptor/arrestin3 modulation of the endocytic machinery	1. Skinbjerg et al., Neuroimage. 2010 2. Santini et al., J Cell Biol. 2002
ENSMUSG00000026348 (Acmsd, 9)	1. The ACMSD gene, involved in tryptophan metabolism, is mutated in a family with cortical myoclonus, epilepsy, and parkinsonism 2. downregulation of the enzyme α-amino-β-carboxymuconate-ε-semialdehyde decarboxylase (ACMSD) as a potential mechanism of tumor progression	1. Martí-Massó et al., J Mol Med (Berl). 2013 2. Adams et al., Cancer Res. 2012
ENSMUSG00000040170 (Fmo2, 8)	1. The phenotype of a flavin-containing monooyxgenase knockout mouse implicates the drug-metabolizing enzyme FMO1 as a novel regulator of energy balance 2. Deletion of the mouse Fmo1 gene results in enhanced pharmacological behavioural responses to imipramine	1. Veeravalli et al., Biochem Pharmacol. 2014 2. Hernandez et al., Pharmacogenet Genomics. 2009
ENSMUSG00000055334 (Snupn, 6)	1. a mutant Snurportin1 (SPN) construct lacking the importin beta binding domain (IBB), but containing an intact TMG cap-binding domain, localizes primarily to the nucleus, whereas full-length SPN localizes to the cytoplasm. 2. Snurportin1 (SPN1), the import adaptor, binds to trimethylguanosine (TMG) caps on spliceosomal small nuclear RNAs	1. Narayanan et al., Hum Mol Genet. 2002 2. Natalizio & Matera. Mol Biol Cell. 2013
ENSMUSG00000013593 (Ndufs2, 6)	1. A nominal significant association of 4 SNPs in the NDUFS2 gene with early onset schizophrenia (EOS) 2. The p.M292T NDUFS2 mutation causes complex I-deficient Leigh syndrome in multiple families 3. Leigh syndrome associated with mitochondrial complex I deficiency due to a novel mutation in the NDUFS1 gene	1. Li et al., Sci Rep. 2015 2. Tuppen et al., Brain. 2010 3. Martín et al., Arch Neurol. 2005
ENSMUSG00000059022 (Kcp, 6)
ENSMUSG00000056130 (Ticam2, 5)	Ticam2 was significantly up-regulated after Traumatic brain injury, induced in C57BL/6J mice	Hua et al., J Neuroinflammation. 2011
ENSMUSG00000050195 (Scd4, 5)	Searched by "stearoyl-coenzyme A desaturase 4" instead of gene symbol "Scd4" A modification of expression stearoyl-coenzyme A desaturase 1 was evidenced in the hypothalamus of the starved Lou/C rats, a strain resistant to obesity	Taleux et al., Taleux
ENSMUSG00000042417 (Ccno, 4)	Ccno was identified in the disorder of reduced generation of multiple motile cilia (RGMC) in humans	Terré et al., EMBO J. 2016
ENSMUSG00000036928 (Stag3, 4)	Meiotic cohesin STAG3 is required for chromosome axis formation and sister chromatid cohesion	Winters et al., EMBO J. 2014
ENSMUSG00000062729 (Ppox, 4)	searched by "protoporphyrinogen oxidase" instead of gene name 1. metabolism 2. mitochrondria 3. Porphyrin content of the trigeminal nerve increased from 1 nmol/g in control animals to 11 nmol/g in oxadiazon-treated (herbicides) animals	1. Sanyal et al., Environ Monit Assess. 2015 2. Poulson R., J Biol Chem. 1976 3. Krijt et al., Can J Physiol Pharmacol. 1997
ENSMUSG00000026535 (Ifi202b, 3)	Targeted analysis of a subset of the upregulated genes identified unique mRNA, including Ifi202b which was only upregulated by microglia.	Madeddu et al., PLoS One. 2015
ENSMUSG00000020474 (Polm, 3)	To assess response to chronic psychological stress, gene expression profiles in peripheral blood from 18 medical students confronting license examination were analyzed. mRNA levels of 10 (PLCB2, CSF3R, ARHGEF1, DPYD, CTNNB1, PPP3CA, POLM, IRF3, TP53, and CCNI) was significantly and uniformly changed from the universal control 2 days before the examination.	Kawai et al., Biol Psychol. 2007
ENSMUSG00000028437 (Ubap1, 3)	We identified association of ubiquitin associated protein 1 (UBAP1; OR 1.42 95% CI 1.08-1.88, P=0.013) with frontotemporal lobar degeneration, a common form of early onset dementia, in the Manchester FTLD cohort	Rollinson et al., Rollinson
ENSMUSG00000031358 (Msl3, 3)
ENSMUSG00000032936 (Camkv, 3)
ENSMUSG00000027868 (Tbx15, 2)	Tbx3 is expressed in the mammary gland-forming region with Tbx15, a gene involved in a dorsoventral coat color being expressed more dorsally	Cho et al., Proc Natl Acad Sci U S A. 2006
ENSMUSG00000035329 (Fbxo33, 2)	1. Case-control genome-wide association study of persistent attention-deficit hyperactivity disorder identifies FBXO33 as a novel susceptibility gene for the disorder. 2. Nxf and Fbxo33: novel seizure-responsive genes in mice	1. Sánchez-Mora et al., Neuropsychopharmacology. 2015 2. Flood et al., Eur J Neurosci. 2004
ENSMUSG00000041168 (Lonp1, 2)	CODAS syndrome is associated with mutations of LONP1	Strauss et al., Am J Hum Genet. 2015
ENSMUSG00000040731 (Eif4h, 2)	Growth defects and impaired cognitive-behavioral abilities in mice with knockout for Eif4h, a gene located in the mouse homolog of the Williams-Beuren syndrome critical region	Capossela et al., Am J Pathol. 2012
ENSMUSG00000034738 (Nostrin, 2)	Minocycline modulates cytokine and gene expression profiles in the brain after whole-body exposure to radiation	Mehrotra et al., In Vivo. 2014
ENSMUSG00000061130 (Ppm1b, 2)	PPM-1, a PP2Cα/β phosphatase, regulates axon termination and synapse formation in Caenorhabditis elegans	Tulgren et al., Genetics. 2011
ENSMUSG00000070504 (Fcrl6, 2)	1. upregulated in patients with B-cell chronic lymphocytic leukemia 2. broadly expressed by lymphocytes following HIV-1 infection	1. Schreeder et al., Eur J Immunol. 2008 2. Wilson et al., Blood. 2007
ENSMUSG00000026553 (Copa, 2)	search term: "Coatomer Protein Complex" AND (neuron OR synapse OR hippocampus OR brain OR memory OR behaviors OR cognition) 1. early transcript	Lin et al., Theriogenology. 2010
ENSMUSG00000040250 (Asun, 2)
ENSMUSG00000046056 (Sbsn, 2)
ENSMUSG00000035443 (Thyn1, 1)	Diagnosis and fine mapping of a deletion in distal 11q in two Chinese patients with developmental delay. Thyn1 is a candidate gene fordevelopmental delay (DD)/mental retardation (MR)	Ji et al., J Hum Genet. 2010
ENSMUSG00000028710 (Atpaf1, 1)	RT-PCR revealed nearly constant ATPAF1 expression in all tissues in both adult and 5-day-old mice (up to two-fold differences), indicating that ATPAF1 rather behaves like a maintenance gene	Picková et al., FEBS Lett. 2003
ENSMUSG00000007908 (Hmgcll1, 1)	Characterization of a novel HMG-CoA lyase enzyme with a dual location in endoplasmic reticulum and cytosol
ENSMUSG00000026554 (Dcaf8, 1)	DCAF8 mutation causes axonal hereditary motor and sensory neuropathy(HMSN2) with giant axons	Klein et al., Neurology. 2014
ENSMUSG00000051617 (Krt9, 1)	in the human skin disease lichen simplex chronicus, WNT5a and KRT9 are robustly activated outside of volar sites	Kim et al., Am J Pathol. 2016
ENSMUSG00000037872 (Ackr1, 1)	Regulation of motor function and behavior by atypical chemokine receptor 1 (ACKR1). Ackr1 (-/-) mice have markedly impaired balance and ataxia on a rotating rod and increased tremor when injected with harmaline, which induces whole-body tremor by activating Purkinje cells. Ackr1 (-/-) mice also exhibited impaired exploratory behavior, increased anxiety-like behavior and frequent episodes of marke…	Schneider et al., Behav Genet. 2014
ENSMUSG00000028629 (Exo5, 1)	The role of primary care physicians in advanced cancer care: perspectives of older patients and their oncologists	O'Toole et al., J Am Geriatr Soc. 2009
ENSMUSG00000017264 (Exosc10, 1)
ENSMUSG00000031958 (Ldhd, 1)
ENSMUSG00000043036 (Ccdc63, 1)
ENSMUSG00000091748 (syn2, 0)	(important for neuronal gene expression, esp. an interaction with CREB1) is a syn2 (synapsin II) gene. This gene is a member of the synapsin gene family. Synapsins encode neuronal phosphoproteins which associate with the cytoplasmic surface of synaptic vesicles. Family members are characterized by common protein domains, and they are implicated in synaptogenesis and the modulation of neurotransmi…
ENSMUSG00000005505 (Kbtbd4, 0)
ENSMUSG00000007379 (Dennd2c, 0)	1. Yoshimura, S., Gerondopoulos, A., Linford, A., Rigden, D. J. & Barr, F. A. Family-wide characterization of the DENN domain Rab GDP-GTP exchange factors. J Cell Biol 191, 367-381, doi:10.1083/jcb.201008051 (2010)
ENSMUSG00000013997 (Nit1, 0)
ENSMUSG00000022338 (Eny2, 0)
ENSMUSG00000027238 (Frmd5, 0)
ENSMUSG00000029062 (Cdk11b, 0)
ENSMUSG00000029659 (Medag, 0)
ENSMUSG00000038782 (1700028J19Rik, 0)
ENSMUSG00000040167 (Ikzf5, 0)
ENSMUSG00000042505 (Sdhaf3, 0)
ENSMUSG00000047696 (Ccdc144b, 0)
ENSMUSG00000049823 (Zbtb12, 0)
ENSMUSG00000050503 (Fbxl22, 0)
ENSMUSG00000057836 (Xlr3a, 0)
ENSMUSG00000059820 (AU019823, 0)
ENSMUSG00000062410 (Hsd3b3, 0)
ENSMUSG00000063430 (Wscd2, 0)
ENSMUSG00000070604 (Vsig10l, 0)
ENSMUSG00000074136 (4930513N10Rik, 0)
ENSMUSG00000081965 (Gm11620, 0)
ENSMUSG00000085373 (B130046B21Rik, 0)
ENSMUSG00000085891 (Gm14634, 0)
ENSMUSG00000085982 (9530051G07Rik, 0)
ENSMUSG00000089901 (Gm8113, 0)
ENSMUSG00000085373 (B130046B21Rik, 0)
ENSMUSG00000086579
ENSMUSG00000090986
ENSMUSG00000079360
Ensembl Gene ID	Description	Symbol	Chr	Gene Start (bp)	Gene End (bp)	Strand
ENSMUSG00000085373	RIKEN cDNA B130046B21 gene [Source:MGI Symbol;Acc:MGI:3704458]	B130046B21Rik	chr15	98637463	98646508	+
